# Supplementary material for: Evaluating endometrial response to human chorionic gonadotropin: alterations in epigenetic regulation and extracellular vesicle cargo of endometrial stromal cells
Source: Hum Reprod Open. 2025 Aug 14;2025(3):hoaf051. doi: 10.1093/hropen/hoaf051 (PMC12408481; doi:10.1093/hropen/hoaf051)
Supplement: hoaf051_Supplementary_Data [file hoaf051_supplementary_data.zip]

Archive with 3 entries (3 files):
- Supplementary Tables S3-S4.xlsx
- Supplementary_Tables_S1-S2_EO.docx
- Supplementary-Figs-post_adjudication_clean_EO.docx
