# Supplementary material for: Evaluating endometrial response to human chorionic gonadotropin: alterations in epigenetic regulation and extracellular vesicle cargo of endometrial stromal cells
Source: Hum Reprod Open. 2025 Aug 14;2025(3):hoaf051. doi: 10.1093/hropen/hoaf051 (PMC12408481; doi:10.1093/hropen/hoaf051)
Supplement: hoaf051_Supplementary_Data [file hoaf051_supplementary_data.zip › Supplementary Tables S3-S4.xlsx]

## Sheet: Supplementary Table S3
Supplementary Table S3. Differentially abundant proteins in ESCs EVs after treatments
Accession Information			ID Metrics					Decidua vs Control		hCG vs Control		Decidua hCG vs Control		Decidua hCG vs Decidua		Decidua hCG vs hCG
ImprovedAccession	Primary Gene names	UP Protein names	Coverage	FDR Confidence	# Peptides	# PSMs	#Unique peptides	LogFC	p value	LogFC	p value	LogFC	p value	LogFC	p value	LogFC	p value
P61278	SST	Somatostatin (Growth hormone release-inhibiting factor) [Cleaved into: Somatostatin-28; Somatostatin-14 (SST-14); Neuronostatin (NST)]	16	High	2	5	2	4.77164895147819	0.0385167567615658	-0.22373316104465	0.0940696690467307	4.38703210503074	0.0401176251257488	-0.38461684644745	0.0202272897486088	4.61076526607539	0.0427553223572753
P39059	COL15A1	Collagen alpha-1(XV) chain [Cleaved into: Restin (Endostatin-XV) (Related to endostatin) (Restin-I); Restin-2 (Restin-II); Restin-3 (Restin-III); Restin-4 (Restin-IV)]	10	High	13	18	13	4.00523996078104	0.0399694705370674	0.32408516916001	0.00818810659848802	4.09258690798094	0.0462381502398097	0.0873469471998991	0.308449479747745	3.76850173882093	0.0508985160424114
P08833	IGFBP1	Insulin-like growth factor-binding protein 1 (IBP-1) (IGF-binding protein 1) (IGFBP-1) (Placental protein 12) (PP12)	30	High	7	7	7	3.37489193914496	0.0738814419581669	-0.168947643215819	0.378419766862435	4.02395416561634	0.00510230660918288	0.649062226471385	0.369540988459561	4.19290180883216	0.0222277929443354
O00300	TNFRSF11B	Tumor necrosis factor receptor superfamily member 11B (Osteoclastogenesis inhibitory factor) (Osteoprotegerin)	16	High	8	9	7	2.56731761671611	0.0170607827864947	0.15187625273612	0.506447997099281	3.40844911536355	0.0291486768051199	0.841131498647435	0.166389900281222	3.25657286262743	0.000231881128074796
Q9BXX0	EMILIN2	EMILIN-2 (Elastin microfibril interface-located protein 2) (Elastin microfibril interfacer 2) (Protein FOAP-10)	34	High	36	52	36	4.02272759787695	0.0667623628279612	0.6142241266816	0.152541960707045	3.3287972760182	0.0420383565061461	-0.693930321858749	0.181419396233111	2.7145731493366	0.0164301204648757
Q8WUA8	TSKU	Tsukushi (E2-induced gene 4 protein) (Leucine-rich repeat-containing protein 54)	14	High	4	5	4	3.13793659261849	0.028223171705881	0.026786349872995	0.39591228958512	3.31139424078266	0.057763910287437	0.173457648164165	0.4784269143277	3.28460789090966	0.0545401974593768
Q14766	LTBP1	Latent-transforming growth factor beta-binding protein 1 (LTBP-1) (Transforming growth factor beta-1-binding protein 1) (TGF-beta1-BP-1)	8	High	11	12	10	2.80616693705472	0.0347212537353462	0.703650568189045	0.157501140082783	3.01568453326753	0.00486526263039425	0.209517596212801	0.353874255300917	2.31203396507848	0.0551446118092455
Q13219	PAPPA	Pappalysin-1 (EC 3.4.24.79) (Insulin-like growth factor-dependent IGF-binding protein 4 protease) (IGF-dependent IGFBP-4 protease) (IGFBP-4ase) (Pregnancy-associated plasma protein A) (PAPP-A)	28	High	39	60	39	2.71348626387675	0.0536848274140828	0.61622693642435	0.102152928341146	2.99776016089365	0.0583542125603362	0.284273897016901	0.102540054905809	2.3815332244693	0.0469132885202813
H7BY82	COL5A1	Collagen type V alpha 1 chain	40	High	5	6	2	2.4602570252156	0.0132578791711544	-0.21968794415925	0.675510205117426	2.99067881331522	0.0834549442804312	0.530421788099625	0.365490394487007	3.21036675747447	0.000256205665340609
B1AHL2	FBLN1	Fibulin-1 (FIBLN-1)	35	High	19	30	5	3.38275840895871	0.0948957301378942	0.333752294300535	0.0185081465330398	2.92749690005136	0.0572365927955814	-0.45526150890735	0.313317372106264	2.59374460575083	0.0669109354220854
P98095	FBLN2	Fibulin-2 (FIBL-2)	17	High	16	19	16	2.91382865031759	0.0499516995704608	0.141724549399455	0.25415653962407	2.76182985786765	0.0606419402312045	-0.15199879244995	0.143200540965975	2.62010530846819	0.0494884698907256
P36955	SERPINF1	Pigment epithelium-derived factor (PEDF) (Cell proliferation-inducing gene 35 protein) (EPC-1) (Serpin F1)	6	High	2	2	2	2.22918812676492	0.0761319757318469	0.148034157611385	0.348152537384589	2.77115042800132	0.129227816959917	0.5419623012364	0.324103092659075	2.62311627038994	0.115277461153402
P24043	LAMA2	Laminin subunit alpha-2 (Laminin M chain) (Laminin-12 subunit alpha) (Laminin-2 subunit alpha) (Laminin-4 subunit alpha) (Merosin heavy chain)	24	High	66	80	66	2.575636808102	0.0683655018163912	0.56590705916295	0.190941472902714	2.70789529346425	0.0507917668678101	0.132258485362249	0.275731578712018	2.1419882343013	0.115092250350477
O95450	ADAMTS2	A disintegrin and metalloproteinase with thrombospondin motifs 2 (ADAM-TS 2) (ADAM-TS2) (ADAMTS-2) (EC 3.4.24.14) (Procollagen I N-proteinase) (PC I-NP) (Procollagen I/II amino propeptide-processing enzyme) (Procollagen N-endopeptidase) (pNPI)	2	High	2	2	2	2.96661541736972	0.108597212297597	0.419888987625545	0.323805357781287	2.69673747612248	0.00546598142107971	-0.269877941247239	0.678329425809789	2.27684848849694	0.058817837959932
Q15113	PCOLCE	Procollagen C-endopeptidase enhancer 1 (Procollagen COOH-terminal proteinase enhancer 1) (PCPE-1) (Procollagen C-proteinase enhancer 1) (Type 1 procollagen C-proteinase enhancer protein) (Type I procollagen COOH-terminal proteinase enhancer)	42	High	15	20	15	2.4217093989017	0.0393526279995046	0.182922267484351	0.286122565891019	2.69118884279075	0.0152550547333726	0.26947944388905	0.427828989059124	2.5082665753064	0.0387177773252326
D6RGZ6	VCAN	Versican	17	High	17	35	1	3.13264091884794	0.0664467590556679	0.118016413370265	0.587002642761619	2.57930089818569	0.0283858339537474	-0.55334002066225	0.429953705526078	2.46128448481543	0.0697460174838413
P02751	FN1	Fibronectin (FN) (Cold-insoluble globulin) (CIG) [Cleaved into: Anastellin; Ugl-Y1; Ugl-Y2; Ugl-Y3]	43	High	74	205	74	2.38454420635635	0.0127624417763124	0.5874215433312	0.0231925999186172	2.56771112177845	0.090411407394246	0.1831669154221	0.668455068953947	1.98028957844725	0.110033358706857
Q9H0B8	CRISPLD2	Cysteine-rich secretory protein LCCL domain-containing 2 (Cysteine-rich secretory protein 11) (CRISP-11) (LCCL domain-containing cysteine-rich secretory protein 2)	27	High	11	11	11	2.66055322450767	0.0572986498249628	-0.0611700375980044	0.595339081441593	2.53041826564712	0.016179899071125	-0.13013495886055	0.742834383260477	2.59158830324513	0.036129276817391
A0A494C0G5	AGRN	Agrin	38	High	57	104	1	2.29690450053034	0.100645297899854	1.58397436066172	0.202040201626549	2.53011266692606	0.0353708857591259	0.233208166395721	0.489249434618355	0.946138306264349	0.242880385292969
O95202	LETM1	Mitochondrial proton/calcium exchanger protein (Electroneutral mitochondrial K(+)/H(+)exchanger) (KHE) (Leucine zipper-EF-hand-containing transmembrane protein 1)	5	High	4	6	4	2.32407073752783	0.0449875149324063	0.4682688203592	0.571872675341246	2.5298524666101	0.0436152667476069	0.205781729082271	0.651929248816587	2.0615836462509	0.225289933872358
P48740	MASP1	Mannan-binding lectin serine protease 1 (EC 3.4.21.-) (Complement factor MASP-3) (Complement-activating component of Ra-reactive factor) (Mannose-binding lectin-associated serine protease 1) (MASP-1) (Mannose-binding protein-associated serine protease) (Ra-reactive factor serine protease p100) (RaRF) (Serine protease 5) [Cleaved into: Mannan-binding lectin serine protease 1 heavy chain; Mannan-bi…	11	High	7	9	7	2.45928226568966	0.00618223744013383	0.40238579943507	0.266343566359567	2.51775708012999	0.0291918510442832	0.0584748144403209	0.63845265875388	2.11537128069492	0.0880459763929777
P52823	STC1	Stanniocalcin-1 (STC-1)	16	High	4	6	4	2.26980645299839	0.0795538395494425	0.30219298376522	0.294066464864644	2.5152651589908	0.000705895652984916	0.24545870599241	0.544411330776279	2.21307217522558	0.0424120567275784
P55268	LAMB2	Laminin subunit beta-2 (Laminin B1s chain) (Laminin-11 subunit beta) (Laminin-14 subunit beta) (Laminin-15 subunit beta) (Laminin-3 subunit beta) (Laminin-4 subunit beta) (Laminin-7 subunit beta) (Laminin-9 subunit beta) (S-laminin subunit beta) (S-LAM beta)	26	High	36	43	36	2.3167107332903	0.041609663146384	0.24545081267675	0.441575853473058	2.4666211422239	0.0857811558827559	0.1499104089336	0.809534763404683	2.22117032954715	0.151412383919283
Q9Y4K0	LOXL2	Lysyl oxidase homolog 2 (EC 1.4.3.13) (Lysyl oxidase-like protein 2) (Lysyl oxidase-related protein 2) (Lysyl oxidase-related protein WS9-14)	36	High	26	42	16	2.3634251904218	0.0466126990126823	0.48860797319215	0.440590835542738	2.4409559081992	0.00720559390624357	0.0775307177774005	0.765620773585915	1.95234793500705	0.138820554282326
P02452	COL1A1	Collagen alpha-1(I) chain (Alpha-1 type I collagen)	65	High	64	121	60	2.0868106167925	0.0168203999779346	0.4271676654831	0.162631113870816	2.43019361423895	0.0913086047068251	0.343382997446451	0.553160473356042	2.00302594875585	0.0757302818317774
P11047	LAMC1	Laminin subunit gamma-1 (Laminin B2 chain) (Laminin-1 subunit gamma) (Laminin-10 subunit gamma) (Laminin-11 subunit gamma) (Laminin-2 subunit gamma) (Laminin-3 subunit gamma) (Laminin-4 subunit gamma) (Laminin-6 subunit gamma) (Laminin-7 subunit gamma) (Laminin-8 subunit gamma) (Laminin-9 subunit gamma) (S-laminin subunit gamma) (S-LAM gamma)	45	High	59	113	59	2.2636561364693	0.0460610391577404	0.93243191520565	0.242621397981698	2.41593470544445	0.00996348584940893	0.15227856897515	0.588587450016957	1.4835027902388	0.17223286746929
A1L4H1	SSC5D	Soluble scavenger receptor cysteine-rich domain-containing protein SSC5D (Soluble scavenger protein with 5 SRCR domains) (SSc5D)	25	High	28	55	28	2.53014692036875	0.0790442647236984	0.3247803214392	0.0837633370323008	2.4094318840723	0.0464893073767804	-0.12071503629645	0.545902526268893	2.0846515626331	0.066708464121215
Q14112	NID2	Nidogen-2 (NID-2) (Osteonidogen)	41	High	43	71	42	2.2043583138957	0.0695331587092902	0.5102192407305	0.448886123334899	2.3746640494479	0.00492547291407478	0.1703057355522	0.63093828990763	1.8644448087174	0.151608766117325
P24158	PRTN3	Myeloblastin (EC 3.4.21.76) (AGP7) (C-ANCA antigen) (Leukocyte proteinase 3) (PR-3) (PR3) (Neutrophil proteinase 4) (NP-4) (P29) (Wegener autoantigen)	8	High	2	2	2	-0.0249041198017848	0.929549169458056	1.81743446454534	0.0335295505135287	2.35503444050216	0.0735237840546662	2.37993856030394	0.013126043857106	0.537599975956816	0.382953523159373
F8VY02	ERP29	Endoplasmic reticulum resident protein 29	10	High	2	5	1	2.20857071470531	0.0198526564774068	0.762805734212955	0.243568288266531	2.35425443358433	0.0733731523264294	0.145683718879011	0.743259672774172	1.59144869937137	0.222320700972908
P98160	HSPG2	Basement membrane-specific heparan sulfate proteoglycan core protein (HSPG) (Perlecan) (PLC) [Cleaved into: Endorepellin; LG3 peptide]	38	High	116	234	116	2.2512368217435	0.052366279268854	0.389389689942099	0.538500481370915	2.3446819345672	0.00574835349132852	0.0934451128236997	0.729783067541706	1.9552922446251	0.147328931032225
P10909	CLU	Clusterin (Aging-associated gene 4 protein) (Apolipoprotein J) (Apo-J) (Complement cytolysis inhibitor) (CLI) (Complement-associated protein SP-40.40) (Ku70-binding protein 1) (NA1/NA2) (Sulfated glycoprotein 2) (SGP-2) (Testosterone-repressed prostate message 2) (TRPM-2) [Cleaved into: Clusterin beta chain (ApoJalpha) (Complement cytolysis inhibitor a chain) (SP-40.40 beta-chain); Clusterin alph…	30	High	13	28	13	2.22628558218275	0.0335113156175511	0.44920794922815	0.00724504122601758	2.2949286221285	0.116697245767788	0.0686430399457505	0.860467937651395	1.84572067290035	0.145900270705079
P00736	C1R	Complement C1r subcomponent (EC 3.4.21.41) (Complement component 1 subcomponent r) [Cleaved into: Complement C1r subcomponent heavy chain; Complement C1r subcomponent light chain]	28	High	16	18	16	2.09796899308436	0.0043649834759921	0.849806026384781	0.290725031125302	2.29473505599627	0.0512981095030543	0.196766062911901	0.504700483593869	1.44492902961148	0.251621262272999
P05997	COL5A2	Collagen alpha-2(V) chain	10	High	13	15	11	1.97446135553168	0.0362477541482559	-0.186848729580316	0.0263234541259891	2.28525384353082	0.0236662525904688	0.31079248799915	0.360440006017251	2.47210257311114	0.0198903588930383
P20908	COL5A1	Collagen alpha-1(V) chain	14	High	21	29	18	2.0836900340137	0.0500044994779783	0.0195631380603993	0.797111100892315	2.2841212598372	0.0573262190999445	0.2004312258235	0.684122852254772	2.2645581217768	0.074307375013351
P39060	COL18A1	Collagen alpha-1(XVIII) chain [Cleaved into: Endostatin; Non-collagenous domain 1 (NC1)]	12	High	16	21	16	2.10259286427323	0.0669745915061492	0.350284742648086	0.174201069910882	2.27113459288743	0.00730718110610054	0.1685417286142	0.547781669866423	1.92084985023935	0.0411671448506005
Q16270	IGFBP7	Insulin-like growth factor-binding protein 7 (IBP-7) (IGF-binding protein 7) (IGFBP-7) (IGFBP-rP1) (MAC25 protein) (PGI2-stimulating factor) (Prostacyclin-stimulating factor) (Tumor-derived adhesion factor) (TAF)	51	High	13	26	13	2.08618942111595	0.0335911867058706	0.0192419836447506	0.957592337218776	2.25440874351145	0.0237155377462566	0.1682193223955	0.545560277611136	2.2351667598667	0.0580587167780734
P14543	NID1	Nidogen-1 (NID-1) (Entactin)	34	High	30	64	29	2.07304313817	0.0222359659605494	0.817740805247451	0.199390945476288	2.24670645022045	0.0319609116387613	0.17366331205045	0.52067455213624	1.428965644973	0.164517370454068
P07942	LAMB1	Laminin subunit beta-1 (Laminin B1 chain) (Laminin-1 subunit beta) (Laminin-10 subunit beta) (Laminin-12 subunit beta) (Laminin-2 subunit beta) (Laminin-6 subunit beta) (Laminin-8 subunit beta)	43	High	68	130	68	1.9913301436512	0.0562154197284948	0.86048144458665	0.24107342942252	2.24414782894135	0.0236604782319889	0.25281768529015	0.508600728398671	1.3836663843547	0.190059159528744
P02649	APOE	Apolipoprotein E (Apo-E)	47	High	15	22	12	1.95330532184254	0.0465839981127975	0.551102086460539	0.115946003211452	2.21280402437289	0.121906710848395	0.25949870253035	0.530683040567379	1.66170193791235	0.196724514188565
P04258	COL3A1	Collagen alpha-1(III) chain	13	High	11	14	3	1.6186502105839	0.0761057257554155	0.0941725573631351	0.696850833440942	2.18879125639547	0.0379258455724383	0.570141045811566	0.329812569737257	2.09461869903234	0.0158122654480824
P35442	THBS2	Thrombospondin-2	36	High	32	46	29	2.1148097372596	0.00169458517428256	0.774391495852551	0.301392723695734	2.1847549148476	0.119225098717563	0.069945177588	0.894854992104192	1.41036341899505	0.00780875766848217
P09871	C1S	Complement C1s subcomponent (EC 3.4.21.42) (C1 esterase) (Complement component 1 subcomponent s) [Cleaved into: Complement C1s subcomponent heavy chain; Complement C1s subcomponent light chain]	17	High	11	13	11	1.83357384746822	0.0192036101740788	0.803095845449144	0.233741641601409	2.13972493223137	0.0546636602688409	0.30615108476315	0.422630561408432	1.33662908678222	0.224976357468898
Q05707	COL14A1	Collagen alpha-1(XIV) chain (Undulin)	26	High	38	47	38	2.05001780018505	0.0164956911639328	-0.115186875476049	0.0554522449548143	2.0549338345698	0.119514004363097	0.00491603438474986	0.992943667274591	2.17012071004585	0.11616306899334
P19823	ITIH2	Inter-alpha-trypsin inhibitor heavy chain H2 (ITI heavy chain H2) (ITI-HC2) (Inter-alpha-inhibitor heavy chain 2) (Inter-alpha-trypsin inhibitor complex component II) (Serum-derived hyaluronan-associated protein) (SHAP)	9	High	10	13	10	2.52235782728237	0.0717652113392368	1.35380932895842	0.0839744705580426	2.04915147507742	0.0879746859340066	-0.47320635220495	0.559197090145726	0.695342146119	0.095742690200271
P35556	FBN2	Fibrillin-2 [Cleaved into: Placensin]	3	High	8	8	3	1.63445306579844	0.0507854791798757	0.37195012136092	0.452554966093858	2.04582942392033	0.095258242642286	0.41137635812189	0.259665422386606	1.67387930255941	0.00450320453681916
O00468	AGRN	Agrin [Cleaved into: Agrin N-terminal 110 kDa subunit; Agrin C-terminal 110 kDa subunit; Agrin C-terminal 90 kDa fragment (C90); Agrin C-terminal 22 kDa fragment (C22)]	37	High	59	112	3	1.7812966696886	0.0607789586935544	1.12440949178895	0.189390140560179	2.0178902126719	0.0240122654426002	0.2365935429833	0.513348294047885	0.893480720882949	0.280257983994624
Q8IWU5	SULF2	Extracellular sulfatase Sulf-2 (hSulf-2) (Arylsulfatase) (EC 3.1.6.1) (N-acetylglucosamine-6-sulfatase) (EC 3.1.6.14) [Cleaved into: Extracellular sulfatase Sulf-2 secreted form]	4	High	4	4	4	2.02564433779945	0.102105557467642	0.128124670460435	0.00646725341128872	2.01172039482773	0.016719549634591	-0.0139239429717195	0.967776980812187	1.8835957243673	0.0174166693879567
Q7Z304	MAMDC2	MAM domain-containing protein 2 (MAM domain-containing proteoglycan) (Mamcan)	9	High	5	6	5	1.91501030308694	0.0547771672163129	0.651679780927245	0.307000127516511	2.00780986827967	0.0200618583118304	0.0927995651927302	0.529701281850126	1.35613008735243	0.184503952067254
Q15582	TGFBI	Transforming growth factor-beta-induced protein ig-h3 (Beta ig-h3) (Kerato-epithelin) (RGD-containing collagen-associated protein) (RGD-CAP)	35	High	22	33	22	1.958818165874	0.0115716802400856	0.4479864139359	0.301398729076286	1.98248753302685	0.0364478614721051	0.0236693671528494	0.812476336493311	1.53450111909095	0.0479824263483148
P25391	LAMA1	Laminin subunit alpha-1 (Laminin A chain) (Laminin-1 subunit alpha) (Laminin-3 subunit alpha) (S-laminin subunit alpha) (S-LAM alpha)	13	High	34	37	33	1.6166659970901	0.102915660914536	0.653543951723244	0.0798825193670191	1.92721291444624	0.0993438485595994	0.31054691735615	0.0806522236398275	1.273668962723	0.187170725100281
P17936	IGFBP3	Insulin-like growth factor-binding protein 3 (IBP-3) (IGF-binding protein 3) (IGFBP-3)	17	High	4	6	4	1.73835634632271	0.0407465765865243	-0.0657327912922745	0.852007979740883	1.89278546297269	0.0784417503676483	0.154429116649985	0.428170350067793	1.95851825426496	0.0140539030451396
P35555	FBN1	Fibrillin-1 [Cleaved into: Asprosin]	14	High	38	46	33	1.68071669097755	0.0141253621720085	0.0919032765236496	0.0763135154803191	1.89053622653985	0.0520320323724136	0.2098195355623	0.472049936010074	1.7986329500162	0.0585651196374631
O15230	LAMA5	Laminin subunit alpha-5 (Laminin-10 subunit alpha) (Laminin-11 subunit alpha) (Laminin-15 subunit alpha)	34	High	98	141	97	1.6063909992044	0.0635369068326614	0.719638646666	0.209559687087625	1.88950275669905	0.0312632696800081	0.28311175749465	0.465183001658472	1.16986411003305	0.179407328918336
Q9NQ32	C11orf16	Uncharacterized protein C11orf16	3	High	2	2	2	2.63521328082058	0.0902038799116737	0.45231157052878	0.685940394984468	1.86472474590435	0.0577570105980047	-0.770488534916225	0.166523088701951	1.41241317537557	0.395467647443044
O43237	DYNC1LI2	Cytoplasmic dynein 1 light intermediate chain 2 (Dynein light intermediate chain 2. cytosolic) (LIC-2) (LIC53/55)	6	High	2	2	2	2.15644147764218	0.102170224615435	0.296681993478221	0.12074487457666	1.83771790042294	0.013269976452661	-0.318723577219245	0.491961751662709	1.54103590694472	0.00770135828284957
Q8IZ52	CHPF	Chondroitin sulfate synthase 2 (EC 2.4.1.175) (EC 2.4.1.226) (Chondroitin glucuronyltransferase 2) (Chondroitin-polymerizing factor) (ChPF) (Glucuronosyl-N-acetylgalactosaminyl-proteoglycan 4-beta-N-acetylgalactosaminyltransferase II) (N-acetylgalactosaminyl-proteoglycan 3-beta-glucuronosyltransferase II) (N-acetylgalactosaminyltransferase 2)	2	High	1	1	1	1.5288632893474	0.00201685214060338	0.650372589576165	0.135296541270945	1.83094111813889	0.0399996393574487	0.302077828791485	0.222968362610198	1.18056852856272	0.135701152750069
P24530	EDNRB	Endothelin receptor type B (ET-B) (ET-BR) (Endothelin receptor non-selective type)	3	High	1	1	1	2.04509279002434	0.0894221366037996	0.3967903140143	0.00932116699384236	1.8073015719607	0.0740435199245864	-0.237791218063645	0.201808988359284	1.41051125794639	0.0920339110038245
Q9UGM3	DMBT1	Deleted in malignant brain tumors 1 protein (Glycoprotein 340) (Gp-340) (Hensin) (Salivary agglutinin) (SAG) (Surfactant pulmonary-associated D-binding protein)	5	High	1	1	1	1.6794131788547	0.048405727880175	0.9334363571528	0.290329551689645	1.80631497438926	0.0879971361344583	0.12690179553456	0.490938264074998	0.872878617236465	0.434355352135078
P12111	COL6A3	Collagen alpha-3(VI) chain	49	High	135	268	108	1.74750110168845	0.0537033335105572	0.576621939006601	0.420377730284454	1.7973001963505	0.115950529485638	0.049799094662049	0.831078904110588	1.2206782573439	0.0607312963205702
P08123	COL1A2	Collagen alpha-2(I) chain (Alpha-2 type I collagen)	45	High	46	67	46	1.55101931638905	0.0439140121243584	0.12639042985665	0.388400570959215	1.76316512135225	0.112323408105172	0.212145804963201	0.703158140993029	1.6367746914956	0.0873504598387646
P05067	APP	Amyloid-beta precursor protein (APP) (ABPP) (APPI) (Alzheimer disease amyloid A4 protein homolog) (Alzheimer disease amyloid protein) (Amyloid precursor protein) (Amyloid-beta (A4) precursor protein) (Amyloid-beta A4 protein) (Cerebral vascular amyloid peptide) (CVAP) (PreA4) (Protease nexin-II) (PN-II) [Cleaved into: N-APP; Soluble APP-alpha (S-APP-alpha); Soluble APP-beta (S-APP-beta); C99 (Bet…	3	High	3	3	3	1.42768447321653	0.0407808046857174	0.235947381938025	0.320536756165483	1.75098132252239	0.0733706578893641	0.32329684930586	0.210757298554947	1.51503394058437	0.137605420746988
P12110	COL6A2	Collagen alpha-2(VI) chain	32	High	27	47	27	1.65843825094375	0.0579962088150078	0.60448106921105	0.402525444237426	1.728961525188	0.121001848643024	0.0705232742442501	0.763632506902529	1.12448045597695	0.0622006371602441
O00391	QSOX1	Sulfhydryl oxidase 1 (hQSOX) (EC 1.8.3.2) (Quiescin Q6)	15	High	9	9	9	1.36915391890884	0.0282165696813691	0.922562963587635	0.0896739587836698	1.69487031419658	0.0235552150891005	0.325716395287736	0.230659396449639	0.772307350608941	0.0559730668957298
P07093	SERPINE2	Glia-derived nexin (GDN) (Peptidase inhibitor 7) (PI-7) (Protease nexin 1) (PN-1) (Protease nexin I) (Serpin E2)	33	High	14	18	14	0.869189507027315	0.264357817704069	1.20541376352451	0.0899648970063472	1.67513182399487	0.0593826146748084	0.805942316967551	0.375770043755695	0.469718060470351	0.388247773253759
P48061	CXCL12	Stromal cell-derived factor 1 (SDF-1) (hSDF-1) (C-X-C motif chemokine 12) (Intercrine reduced in hepatomas) (IRH) (hIRH) (Pre-B cell growth-stimulating factor) (PBSF) [Cleaved into: SDF-1-beta(3-72); SDF-1-alpha(3-67)]	40	High	4	4	4	0.84518500117756	0.1116678116398	1.77435142310564	0.217731401352553	1.67150803318626	0.0295556684253083	0.8263230320087	0.170997204055878	-0.102843389919385	0.908337295787482
P12109	COL6A1	Collagen alpha-1(VI) chain	36	High	32	71	32	1.65821532679195	0.0565885870321431	0.57639672463525	0.455349820003615	1.6702088935959	0.133560443005691	0.0119935668039508	0.963305803498263	1.09381216896065	0.0839553133699101
P15291	B4GALT1	Beta-1.4-galactosyltransferase 1 (Beta-1.4-GalTase 1) (Beta4Gal-T1) (b4Gal-T1) (EC 2.4.1.-) (Beta-N-acetylglucosaminyl-glycolipid beta-1.4-galactosyltransferase) (Beta-N-acetylglucosaminylglycopeptide beta-1.4-galactosyltransferase) (EC 2.4.1.38) (Lactose synthase A protein) (EC 2.4.1.22) (N-acetyllactosamine synthase) (EC 2.4.1.90) (Nal synthase) (Neolactotriaosylceramide beta-1.4-galactosyltran…	9	High	3	3	3	1.47425530213924	0.085102470712527	0.48471835458402	0.0476662780344772	1.65765684211795	0.000774044054431323	0.183401539978714	0.521525974861991	1.17293848753393	0.0186357999359274
P35625	TIMP3	Metalloproteinase inhibitor 3 (Protein MIG-5) (Tissue inhibitor of metalloproteinases 3) (TIMP-3)	27	High	5	5	5	1.86740375166717	0.0383832492415913	0.26170774019541	0.346310894666436	1.6305219728248	0.0356428295000113	-0.23688177884237	0.452778998353671	1.36881423262939	0.114860787287986
Q6PCB0	VWA1	von Willebrand factor A domain-containing protein 1	18	High	7	8	7	1.52351157317336	0.0019629865254343	-0.00351574331063542	0.951425188798895	1.62841052900267	0.103979171613182	0.104898955829305	0.766499439024199	1.6319262723133	0.0862167618193562
Q6UXH9	PAMR1	Inactive serine protease PAMR1 (Peptidase domain-containing protein associated with muscle regeneration 1) (Regeneration-associated muscle protease homolog)	11	High	8	10	8	1.28267187844714	0.120434859364735	0.574259046535485	0.0173717624860797	1.61679581993633	0.033469505729327	0.33412394148919	0.285104372382989	1.04253677340085	0.0423196549639008
Q14563	SEMA3A	Semaphorin-3A (Semaphorin III) (Sema III)	14	High	11	11	11	1.67985368929697	0.0903792890641877	0.27422424948618	0.456235660379171	1.61518551487674	0.156843676653114	-0.0646681744202349	0.763617430472014	1.34096126539056	0.0790123785629866
P16870	CPE	Carboxypeptidase E (CPE) (EC 3.4.17.10) (Carboxypeptidase H) (CPH) (Enkephalin convertase) (Prohormone-processing carboxypeptidase)	5	High	3	4	3	1.45758393555853	0.0367660183638724	0.57094489307468	0.0907607003899203	1.60960835425866	0.00214120440156146	0.152024418700135	0.339313200295002	1.03866346118398	0.0468283426300735
P07585	DCN	Decorin (Bone proteoglycan II) (PG-S2) (PG40)	27	High	10	11	9	1.32303136890318	0.0679686058795829	0.49166749031553	0.244937527139478	1.59803481887672	0.00827741835911449	0.275003449973545	0.263906215502227	1.10636732856119	0.101727745252373
P55083	MFAP4	Microfibril-associated glycoprotein 4	15	High	4	6	4	1.27936925508651	0.0652124103205197	0.706981871505426	0.172941730697959	1.49088741630937	0.109868415341919	0.211518161222864	0.347263080677079	0.783905544803944	0.335897727459754
P02672	FGA	Fibrinogen alpha chain [Cleaved into: Fibrinopeptide A; Fibrinogen alpha chain]	18	High	13	14	13	1.58832622796667	0.0217014789819294	1.11649566770627	0.228366114817733	1.49000826052732	0.102215066425851	-0.0983179674393497	0.795504952721799	0.373512592821051	0.282150976817268
Q3SZH5	AGT	Angiotensinogen (Serpin A8)	25	High	6	6	6	1.28032934964825	0.0715810179667828	1.50966142919366	0.250070788150453	1.40139086650673	0.151705790402643	0.121061516858481	0.647536399409599	-0.108270562686929	0.76894560949159
Q02388	COL7A1	Collagen alpha-1(VII) chain (Long-chain collagen) (LC collagen)	3	High	6	6	6	1.21909073825984	0.0816648931434185	0.389132854734025	0.0387469274869797	1.39759200029181	0.000153782986378426	0.178501262031965	0.459074661427122	1.00845914555778	0.0151799623566313
O76061	STC2	Stanniocalcin-2 (STC-2) (Stanniocalcin-related protein) (STC-related protein) (STCRP)	12	High	4	5	4	1.36372996106607	0.0287027585954976	0.41774038369221	0.0404152535617078	1.39173810019527	0.0485799427616274	0.0280081391291951	0.64482427991578	0.97399771650306	0.0520769739944395
Q9UHI8	ADAMTS1	A disintegrin and metalloproteinase with thrombospondin motifs 1 (ADAM-TS 1) (ADAM-TS1) (ADAMTS-1) (EC 3.4.24.-) (METH-1)	7	High	7	8	7	1.17212228143652	0.090984110310378	-0.0128789206598952	0.963563990103939	1.37857187109224	0.0319077679368333	0.20644958965572	0.285947210295193	1.39145079175213	0.0709074281076437
Q96P70	IPO9	Importin-9 (Imp9) (Ran-binding protein 9) (RanBP9)	5	High	4	6	4	1.46119709488716	0.062278237326086	0.22629137089227	0.0895974097630175	1.37832162083095	0.169507008270573	-0.0828754740562143	0.899254898738781	1.15203024993868	0.216678385082832
P08572	COL4A2	Collagen alpha-2(IV) chain [Cleaved into: Canstatin]	18	High	17	20	17	1.30952512718531	0.0254913548360216	0.288081402605855	0.225896931699678	1.3760228455189	0.137040347628366	0.06649771833359	0.881572078611285	1.08794144291304	0.112412559981275
P19021	PAM	Peptidyl-glycine alpha-amidating monooxygenase (PAM) [Includes: Peptidylglycine alpha-hydroxylating monooxygenase (PHM) (EC 1.14.17.3); Peptidyl-alpha-hydroxyglycine alpha-amidating lyase (EC 4.3.2.5) (Peptidylamidoglycolate lyase) (PAL)]	2	High	1	1	1	1.05288569983163	0.0120132151331426	0.874340624796855	0.114289240512342	1.36771154840847	0.00191091838432739	0.31482584857684	0.0483893888562182	0.49337092361162	0.193281557222952
F8VTU7	CCDC38	Coiled-coil domain containing 38	32	Medium	1	1	1	1.07447774129583	0.00488125785855169	1.06013320495577	0.170031955821708	1.35129670642795	0.0455412256809294	0.276818965132115	0.230943474586651	0
Q4LDE5	SVEP1	Sushi. von Willebrand factor type A. EGF and pentraxin domain-containing protein 1 (CCP module-containing protein 22) (Polydom) (Selectin-like osteoblast-derived protein) (SEL-OB) (Serologically defined breast cancer antigen NY-BR-38)	4	High	13	13	13	1.42335502709507	0.119870459833087	0.29691142913376	0.299098305890037	1.34244750882063	0.0231831696269102	-0.0809075182744303	0.777795742466053	1.04553607968687	0.0618185120043236
Q15198	PDGFRL	Platelet-derived growth factor receptor-like protein (PDGFR-like protein) (PDGF receptor beta-like tumor suppressor)	9	High	2	2	2	1.24932274944503	0.0806513382190226	0.814839884129499	0.0347499519515478	1.33819604706837	0.101269829102513	0.0888732976233348	0.355696395145144	0.52335616293887	0.200126979164468
P02462	COL4A1	Collagen alpha-1(IV) chain [Cleaved into: Arresten]	6	High	7	7	7	1.25225705093756	0.0147208936391428	-0.0342435947517545	0.791814557642868	1.32257060775426	0.157489672690946	0.0703135568167008	0.878190062460161	1.35681420250602	0.108299738035632
P08253	MMP2	72 kDa type IV collagenase (EC 3.4.24.24) (72 kDa gelatinase) (Gelatinase A) (Matrix metalloproteinase-2) (MMP-2) (TBE-1) [Cleaved into: PEX]	40	High	25	38	25	1.14992796492615	0.108061897460289	0.806074470309349	0.00238476090954998	1.30287771089015	0.0358299414536299	0.152949745964	0.672380361424578	0.4968032405808	0.0971717790776471
P54826	GAS1	Growth arrest-specific protein 1 (GAS-1)	16	High	4	6	4	1.25307355277811	0.00777711377880387	0.0945301966186598	0.179268130529317	1.29982770377737	0.15355437339151	0.0467541509992646	0.911735069049955	1.20529750715871	0.178499446029138
C9JNG9	COL6A3	Collagen type VI alpha 3 chain	49	High	29	53	2	1.50642794590273	0.0127615281214166	0.57021783991481	0.423752809671459	1.21794581777469	0.185344584103567	-0.288482128128044	0.547184439299475	0.64772797785988	0.0808961563201452
Q06033	ITIH3	Inter-alpha-trypsin inhibitor heavy chain H3 (ITI heavy chain H3) (ITI-HC3) (Inter-alpha-inhibitor heavy chain 3) (Serum-derived hyaluronan-associated protein) (SHAP)	3	High	4	4	4	1.32977750929317	0.155717501630119	0.564921366645095	0.0723247006321494	1.19832540474031	0.0462000582125583	-0.131452104552856	0.686273037152702	0.63340403809522	0.14953088735085
Q10471	GALNT2	Polypeptide N-acetylgalactosaminyltransferase 2 (EC 2.4.1.41) (Polypeptide GalNAc transferase 2) (GalNAc-T2) (pp-GaNTase 2) (Protein-UDP acetylgalactosaminyltransferase 2) (UDP-GalNAc:polypeptide N-acetylgalactosaminyltransferase 2) [Cleaved into: Polypeptide N-acetylgalactosaminyltransferase 2 soluble form]	9	High	4	5	4	1.23405590258416	0.059877070917164	-0.280912538783355	0.392602814812535	1.16937950986642	0.0492349092054941	-0.0646763927177449	0.241587841513253	1.45029204864977	0.0475521774296315
P56705	WNT4	Protein Wnt-4	17	High	5	5	5	1.22432245962636	0.00361282163234762	0.0739461760659448	0.759783572446918	1.07586296437097	0.0374685425102776	-0.14845949525539	0.231302310793453	1.00191678830502	0.155656694445787
Q8N474	SFRP1	Secreted frizzled-related protein 1 (FRP-1) (sFRP-1) (Secreted apoptosis-related protein 2) (SARP-2)	12	High	4	5	4	1.26128520269913	0.0223410226710334	0.28117598033966	0.667207277763289	0.969268455652565	0.196982268137845	-0.29201674704656	0.469841409388721	0.688092475312905	0.161243097125243
P08294	SOD3	Extracellular superoxide dismutase [Cu-Zn] (EC-SOD) (EC 1.15.1.1)	9	High	2	2	2	1.08446862188594	0.173256932718218	0.76774904867923	0.163374277152019	1.24900646240001	0.00175499416940542	0.16453784051407	0.686000272840455	0.48125741372078	0.256260821230154
Q66K79	CPZ	Carboxypeptidase Z (CPZ) (EC 3.4.17.-)	18	High	12	15	11	1.11095671662044	0.231290076948494	0.1644343396084	0.383029597127519	1.22768240280007	0.0785048213232698	0.116725686179625	0.872397372379792	1.06324806319166	0.155534948153432
P05090	APOD	Apolipoprotein D (Apo-D) (ApoD)	6	High	1	1	1	0.65365303026126	0.0888021664025358	1.17839807104901	0.163283280772577	1.21423793680182	0.0331558329280885	0.56058490654056	0.171806901741123	0.0358398657528101	0.938910538990302
Q92743	HTRA1	Serine protease HTRA1 (EC 3.4.21.-) (High-temperature requirement A serine peptidase 1) (L56) (Serine protease 11)	41	High	17	23	16	0.750386468884499	0.211733856718962	1.31471755951295	0.0114838801694178	0.832630731717199	0.094628312844753	0.0822442628326998	0.650646253141766	-0.482086827795751	0.190111744710021
P10809	HSPD1	60 kDa heat shock protein. mitochondrial (EC 5.6.1.7) (60 kDa chaperonin) (Chaperonin 60) (CPN60) (Heat shock protein 60) (HSP-60) (Hsp60) (Heat shock protein family D member 1) (HuCHA60) (Mitochondrial matrix protein P1) (P60 lymphocyte protein)	48	High	22	27	22	-0.5156599332911	0.50133631501671	-1.2107685779051	0.0573666920381991	-0.26442092436925	0.376168702032695	0.25123900892185	0.595264114771757	0.946347653535851	0.187322760600122
P36542	ATP5F1C	ATP synthase subunit gamma. mitochondrial (ATP synthase F1 subunit gamma) (F-ATPase gamma subunit)	9	High	3	3	2	-0.665213216472139	0.513581769608549	-1.31299641220796	0.0967905466365535	-0.385378380265339	0.38649438679224	0.2798348362068	0.630357575745886	0.92761803194262	0.297939001826427
P12236	SLC25A6	ADP/ATP translocase 3 (ADP.ATP carrier protein 3) (ADP.ATP carrier protein. isoform T2) (ANT 2) (Adenine nucleotide translocator 3) (ANT 3) (Solute carrier family 25 member 6) [Cleaved into: ADP/ATP translocase 3. N-terminally processed]	36	High	11	12	2	-0.649425926966625	0.511519758045399	-1.51912334551298	0.0933668566499415	-0.414079614311031	0.452028863677358	0.235346312655594	0.593837357959496	1.10504373120195	0.307864179713665
P56385	ATP5ME	ATP synthase subunit e. mitochondrial (ATPase subunit e) (ATP synthase membrane subunit e) [Cleaved into: ATP synthase subunit e. mitochondrial. N-terminally processed]	33	High	3	4	3	-0.485224649239815	0.476693849147435	-1.25271060252545	0.0558789170382111	-0.435548701753436	0.275799921657661	0.0496759474863797	0.874875331418562	0.817161900772009	0.231984254239636
P19367	HK1	Hexokinase-1 (EC 2.7.1.1) (Brain form hexokinase) (Hexokinase type I) (HK I) (Hexokinase-A)	15	High	13	13	13	-0.57456266574008	0.392943671470096	-1.21460862613986	0.0651667328794204	-0.448733292386394	0.330899184708934	0.125829373353686	0.557721025833289	0.765875333753465	0.294251461981756
P05141	SLC25A5	ADP/ATP translocase 2 (ADP.ATP carrier protein 2) (ADP.ATP carrier protein. fibroblast isoform) (Adenine nucleotide translocator 2) (ANT 2) (Solute carrier family 25 member 5) [Cleaved into: ADP/ATP translocase 2. N-terminally processed]	38	High	12	12	3	-0.61350437120145	0.50649717335187	-1.38205364271986	0.0707699937507764	-0.507270027389199	0.343855144119035	0.10623434381225	0.797122755004304	0.874783615330656	0.307298669221725
Q9Y512	SAMM50	Sorting and assembly machinery component 50 homolog (Transformation-related gene 3 protein) (TRG-3)	3	High	1	1	1	-0.613642604475345	0.592010164706997	-1.52281238202724	0.0289903856062053	-0.518549349774085	0.599108747961343	0.09509325470126	0.549230865932447	1.00426303225315	0.362212309461755
P61619	SEC61A1	Protein transport protein Sec61 subunit alpha isoform 1 (Sec61 alpha-1)	2	High	1	1	1	-0.460681541701705	0.42051924455075	-1.22567069884416	0.0986688789105503	-0.573542858679976	0.225288485165692	-0.11286131697827	0.581177548872582	0.652127840164185	0.352663739553393
P24539	ATP5PB	ATP synthase F(0) complex subunit B1. mitochondrial (ATP synthase peripheral stalk-membrane subunit b) (ATP synthase proton-transporting mitochondrial F(0) complex subunit B1) (ATP synthase subunit b) (ATPase subunit b)	3	High	1	1	1	-0.420609114245465	0.627437622922827	-1.41269000441548	0.0127737184272115	-0.5925067039666	0.391976658547821	-0.171897589721135	0.571437294170285	0.820183300448885	0.317984734424559
P16402	H1-3	Histone H1.3 (Histone H1c) (Histone H1s-2)	33	High	10	16	3	-0.47423282976209	0.487262726181172	-1.32694991555722	0.0111908433590804	-0.622178721132295	0.230660881721977	-0.147945891370205	0.622822962148045	0.704771194424925	0.224335504359963
Q15388	TOMM20	Mitochondrial import receptor subunit TOM20 homolog (Mitochondrial 20 kDa outer membrane protein) (Outer mitochondrial membrane receptor Tom20)	5	Medium	1	1	1	-0.74329347504085	0.368789359026764	-1.29447433385569	0.0319151124287948	-0.628852863147215	0.335655602987469	0.114440611893635	0.515353804797093	0.665621470708475	0.365874216291265
P14406	COX7A2	Cytochrome c oxidase subunit 7A2. mitochondrial (Cytochrome c oxidase subunit VIIa-liver/heart) (Cytochrome c oxidase subunit VIIa-L) (Cytochrome c oxidase subunit VIIaL)	16	High	1	1	1	-0.89307488126859	0.43925364658773	-1.60025182339297	0.0672833519986266	-0.678170687345905	0.210202058215605	0.214904193922685	0.743692121217267	0.922081136047065	0.261841545223175
B8ZZ54	HSPE1	Heat shock 10kDa protein 1 (Chaperonin 10). isoform CRA_h (Heat shock protein family E (Hsp10) member 1)	85	High	4	4	1	-0.94029860219879	0.306745536967647	-1.42911445277843	0.0048151841832659	-0.698170672784355	0.0530982053280411	0.242127929414435	0.675630818028113	0.73094377999408	0.0600711211684907
P10412	H1-4	Histone H1.4 (Histone H1b) (Histone H1s-4)	34	High	11	17	3	-0.527113988901	0.497272443611243	-1.2257038272557	0.0931799160230972	-0.7650064039106	0.239878823315907	-0.2378924150096	0.474988366426125	0.460697423345101	0.515314581387314
P68431	H3C1; H3C2; H3C3; H3C4; H3C6; H3C7; H3C8; H3C10; H3C11; H3C12	Histone H3.1 (Histone H3/a) (Histone H3/b) (Histone H3/c) (Histone H3/d) (Histone H3/f) (Histone H3/h) (Histone H3/i) (Histone H3/j) (Histone H3/k) (Histone H3/l)	15	High	3	6	3	-0.57229309034325	0.284315041362303	-1.26115910957342	0.0996467709284001	-0.910533132807591	0.0227289808477283	-0.33824004246434	0.394777880446052	0.350625976765825	0.371563580329949
P16104	H2AX	Histone H2AX (H2a/x) (Histone H2A.X)	38	High	5	7	2	-0.82944521414043	0.278410622524632	-1.26010741916741	0.09863633974426	-1.23286989294532	0.0909931539751495	-0.403424678804894	0.305984057076345	0.027237526222085	0.953747977105941
P43007	SLC1A4	Neutral amino acid transporter A (Alanine/serine/cysteine/threonine transporter 1) (ASCT-1) (Solute carrier family 1 member 4)	19	High	8	11	8	-1.26252594996354	0.0590573306401808	0.312611162137251	0.496960168272279	-1.56756660096509	0.152473267022335	-0.305040651001541	0.455746632426409	-1.88017776310234	0.0247546207579803
Q4V9L6	TMEM119	Transmembrane protein 119 (Osteoblast induction factor) (OBIF)	23	High	7	11	7	-1.63682946219105	0.0682187299572368	0.151007066640199	0.693027975154417	-1.6789000887984	0.0639105251886913	-0.0420706266073507	0.104365634358914	-1.8299071554386	0.0414797051298379
Q96QD8	SLC38A2	Sodium-coupled neutral amino acid symporter 2 (Amino acid transporter A2) (Protein 40-9-1) (Solute carrier family 38 member 2) (System A amino acid transporter 2) (System A transporter 1) (System N amino acid transporter 2)	15	High	5	6	5	-0.897444032654005	0.099153500920676	0.172969407217249	0.124662250917854	-1.23538742648431	0.048350894457852	-0.337943393830305	0.0878089986005377	-1.40835683370156	0.0269688816282922
P20930	FLG	Filaggrin	1	High	2	3	2	-0.742068208411535	0.303008849711632	-0.489519901946821	0.0954262013232745	-1.26435682051538	0.0966980466945551	-0.522288612103841	0.531146623633648	-0.774836918568555	0.0975011622643971
P27105	STOM	Stomatin (Erythrocyte band 7 integral membrane protein) (Erythrocyte membrane protein band 7.2) (Protein 7.2b)	44	High	10	24	10	-0.9750953059005	0.111711706580658	-0.0558512454620503	0.366166031789357	-1.2958309169316	0.0286615378027626	-0.320735611031099	0.218298778331672	-1.23997967146955	0.0484684064037446
Q8IWU6	SULF1	Extracellular sulfatase Sulf-1 (hSulf-1) (Arylsulfatase) (EC 3.1.6.1) (N-acetylglucosamine-6-sulfatase) (EC 3.1.6.14) [Cleaved into: Extracellular sulfatase Sulf-2 secreted form]	10	High	11	12	11	-1.37697759925852	0.112372502355516	0.194416217259875	0.807990247323585	-1.34592325708693	0.0415052537514932	0.0310543421715899	0.876249943462802	-1.54033947434681	0.213575257228509
O75508	CLDN11	Claudin-11 (Oligodendrocyte-specific protein)	4	Medium	1	1	1	-1.05110316037094	0.078659740903028	-0.0864450824428604	0.79094192108131	-1.35339347286505	0.0122726585585636	-0.302290312494105	0.211782978248142	-1.26694839042218	0.113165883181968
P54852	EMP3	Epithelial membrane protein 3 (EMP-3) (Hematopoietic neural membrane protein 1) (HNMP-1) (Protein YMP)	10	High	1	1	1	-0.707010126869995	0.113131599965804	-0.0222949772602954	0.874574338642196	-1.41531751651395	0.052179154713379	-0.708307389643955	0.00963073191249365	-1.39302253925365	0.00208843058411104
P35908	KRT2	Keratin. type II cytoskeletal 2 epidermal (Cytokeratin-2e) (CK-2e) (Epithelial keratin-2e) (Keratin-2 epidermis) (Keratin-2e) (K2e) (Type-II keratin Kb2)	67	High	36	75	27	-0.75910074248375	0.211179731553293	-0.6152277418185	0.0513240505439128	-1.42383312219375	0.0122901533281386	-0.664732379709999	0.261053109206908	-0.80860538037525	0.0174865382163992
P02538	KRT6A	Keratin. type II cytoskeletal 6A (Cytokeratin-6A) (CK-6A) (Cytokeratin-6D) (CK-6D) (Keratin-6A) (K6A) (Type-II keratin Kb6) (allergen Hom s 5)	43	High	28	39	1	-0.60547201757365	0.157351173171748	-0.713923973941051	0.138946263893242	-1.4311072009925	0.0402729825185843	-0.825635183418851	0.182529027335549	-0.71718322705145	0.212735238040545

## Sheet: Supplementary Table S4
Supplementary Table S4. Differentially expressed miRNA in ESCs EVs after treatments
sRNA	hCG vs Control		Decidua vs Control		Decidua hCG vs Control		Decidua hCG vs Decidua		Decidua hCG vs hCG
	Log2FC	p value	Log2FC	p value	Log2FC	p value	Log2FC	p value	Log2FC	p value
hsa-let-7c-3p	1.1658355109043	0.766637528847959	4.86034894628686	0.00717271744099077	3.60427953858113	0.159930332305925	-1.18760828487169	0.418366084369954	2.34112770947699	0.364153206908094
hsa-let-7e-3p	-1.04747591741776	0.485654355631872	-1.9156507536588	0.175896070483292	-4.53228413468834	0.0136347308556647	-2.28509723973265	0.412956626419699	-3.34763575464995	0.192976894510653
hsa-miR-1185-1-3p	4.28107799780803	0.0493884607410417	1.02360140854128	0.785810377695623	0.0966753297530725	0.98067731010535	-0.944200894970017	0.784405165901578	-4.55552769629545	0.0469943740965137
hsa-miR-1193	2.42958983235088	0.535621308144118	5.31736322822059	0.0220695974738069	NA	NA	-5.32262895471275	0.0261537232598529	-2.45553732146549	0.532919923460891
hsa-miR-122-5p	-1.53871823658154	0.01815318684256	0.129369534991761	0.854691363416698	0.00961082937379656	0.988406061909597	-0.0977046436489534	0.903373874921673	1.44698906545575	0.0549400348144248
hsa-miR-122b-3p	-1.53603493564882	0.0183205773938569	0.132079662735071	0.851651493540154	0.0122623004540678	0.985204488590273	-0.0977046436489534	0.903373874921673	1.44698906545575	0.0549400348144248
hsa-miR-1271-5p	0.502124749008625	0.662722302832102	-0.993731991813655	0.494618479873349	-3.39582018185282	0.0630586812552125	-2.41728994132893	0.352654606652194	-3.9446033182812	0.0270601410507405
hsa-miR-1285-3p	4.9484137563297	0.0479778458492214	4.03102507818787	0.159285281369351	NA	NA	-4.04752911803877	0.171904251881037	-5.07956513571599	0.0537746991275029
hsa-miR-129-5p	-3.36166922924324	0.0704132104935477	-1.01145664928211	0.492703854822599	1.11269058449285	0.354800643065948	2.22637441267593	0.108847117487379	4.49535161397962	0.00817389872693065
hsa-miR-136-3p	1.70181557688445	0.353502863426205	-0.777827847636958	0.755835402642973	-3.55066873432125	0.286628901197204	-2.71688524975849	0.4902013202292	-5.45599524067104	0.0262378167259792
hsa-miR-139-5p	-0.721907865542871	0.591957699649201	1.2060138601849	0.247451245828414	2.16589359576905	0.0138530364438147	0.998500841774807	0.301844208121199	2.90073094161214	0.00905916742845667
hsa-miR-1-3p	-3.88031869618552	0.0489273292441364	-3.94721665364912	0.0497049835705805	-2.92396687140953	0.105994197962076	0.99170232472493	0.326963266224678	0.952960210854367	0.3618187082907
hsa-miR-148b-5p	-1.46660882242144	0.562317117645617	1.47535848691083	0.379814742775139	-2.782176553579	0.360907678931749	-4.10738106146992	0.0469630870849565	-1.31382878890289	0.738039017503051
hsa-miR-150-5p	-2.45804735066713	0.0488391105734266	-2.83512643481551	0.0350368635449956	-1.13234455683632	0.367210433126573	-0.439896901767343	0.451094777348777	1.31807509750503	0.411788069788414
hsa-miR-17-5p	0.640085446109476	0.599614240558713	-1.20744434268029	0.445472058579322	-2.77612488706159	0.168657441473798	-1.42185908110595	0.60233876953252	-3.61158324559957	0.0469938535416337
hsa-miR-181a-3p	1.36823381114832	0.332638572906115	-1.4520642603151	0.525288605341542	2.08684157088937	0.103568889480578	3.58378146056918	0.0117799542467868	0.630556884452571	0.576767336810409
hsa-miR-184	-5.26283101592752	0.0113381927101241	-4.55938858819554	0.0215522369287617	-5.04141646686254	0.0198772724801907	-0.311228420863245	0.938572192899602	0.150864018351164	0.970344127168761
hsa-miR-192-5p	2.11523083807385	0.0222607165198323	0.496807665419158	0.57955328399632	0.216708908659506	0.823658975008471	-0.257987236798677	0.779791973984732	-1.99119196968291	0.0369989064696754
hsa-miR-193a-5p	0.717164020651949	0.409095415006233	0.847008462589729	0.30029071636592	1.81087391284226	0.03918173182338	0.973720549631397	0.287868141733037	0.968792356821657	0.305290092402721
hsa-miR-206	-7.03576140933864	NA	-9.33433537860303	NA	-3.194994446646	NA	6.15638526032538	0.00914968290636303	3.67361786390932	0.110435923077654
hsa-miR-218-5p	1.61681935803648	0.0312796406035217	0.223444179124214	0.752135874059644	0.829999430950579	0.223934707313628	0.640268673157281	0.337573311451895	-0.851989020631459	0.237795749698552
hsa-miR-2277-5p	-4.09920548847844	0.304244480165781	2.45433750947874	0.186011543030191	2.03993294014294	0.321522913958499	-0.456548288571853	0.781414513582167	6.2260523463448	0.0164038882378135
hsa-miR-25-5p	-0.380005922022135	0.858067572590396	1.56298235415339	0.273723876599752	-1.62851385978256	0.502582176735031	-3.21721635444401	0.0286922221033276	-1.29150429333131	0.59967627327658
hsa-miR-2682-5p	-0.16827373788198	0.857740855916958	-2.33214772835114	0.0110369023973459	-0.00579674570464925	0.994836141212433	2.39102419633573	0.00928725916995277	0.045418098639404	0.96119055072329
hsa-miR-27a-5p	0.905782403748317	0.267032365515979	-1.16779814295588	0.138477127558083	-1.03049736088125	0.276865079969003	0.130275402350628	0.902378008762821	-2.01086158476266	0.0427272853651106
hsa-miR-299-3p	-6.15474569566249	0.00820017054195848	-2.49336436525849	0.20343393037726	-3.65811462604464	0.0894366479889497	2.24250493146909	0.0998269572252772	2.59501134291399	0.520586170512247
hsa-miR-29b-3p	4.02351044408031	0.0717184595067351	4.74536644746819	0.00427029037416071	0.60741003508779	0.878401612400643	-3.42985707338863	0.0315140486696707	-3.15671332690601	0.159859717737266
hsa-miR-29c-5p	2.64043676459407	0.0677890878654777	1.4921320525367	0.419689963897067	2.75776935321716	0.038650365927542	1.32149853966864	0.29196663211373	0.0585557143101585	0.958842915131292
hsa-miR-3138	0.470430868896893	0.843695169579437	-0.552399592285877	0.846638680445206	2.50088003834054	0.139815022289884	3.21795728439988	0.0399451885301847	2.05681221648141	0.187933912074781
hsa-miR-3180-5p	-4.24676561222887	0.275144450104021	1.11254900267213	0.622401561519277	2.71510262160071	0.140175070963723	4.99686354049766	0.0166100411477214	6.90803846097319	0.00389371308635079
hsa-miR-329-5p	-4.99556800101631	0.0404594051087052	0.637740529128584	0.684558009267086	1.08775124843638	0.665856277974642	0.446835472168386	0.755128811112234	6.01633282708426	0.00463009236171184
hsa-miR-340-3p	-0.634021161983418	0.680037442352566	0.370105126565334	0.770070233140807	2.18296548194831	0.0299221361704743	1.87385642822225	0.0493412653275527	2.79596514559303	0.0128590820133285
hsa-miR-372-3p	5.46614343484027	0.00181274553703849	-0.687164341641746	0.863845519617617	0.358282254083101	0.928541955294097	1.06128038566251	0.791105635459409	-5.42666548301646	0.00365081467114728
hsa-miR-381-3p	1.37324749255756	0.0370120070985099	0.611933551165881	0.25292300939707	0.723785220207734	0.114965746926883	0.117469974618592	0.83322451843159	-0.7399441935972	0.262569553402045
hsa-miR-4485-3p	-1.99841947833417	0.310274286070245	1.03189356904765	0.405480566310918	-2.88897915237564	0.185817299499436	-4.02645785024177	0.0138976866834923	-0.845135409975346	0.804366162059647
hsa-miR-4508	-2.32105664930494	0.565473631559606	2.69814658143224	0.33825720638579	4.91550764037749	0.00705889717739907	2.32333501905396	0.149433206024035	7.20716256449768	0.000685601263607382
hsa-miR-4647	0.40701370258923	0.917235737708808	4.24503973902763	0.046962002143091	1.59807547173031	0.640917499097786	-2.71328614948713	0.201798771999671	1.0940173397519	0.764486212331827
hsa-miR-4755-5p	2.6534587224459	0.498113255073182	-0.156053273018039	0.969189100918263	4.72244539258136	0.0695028125149962	4.91030272265601	0.0446709691168393	2.03138345152838	0.408544417418115
hsa-miR-483-3p	-4.52375072928508	0.0061458575204566	-0.516964537125868	0.685873709217894	-1.93226808584769	0.176452140469442	-1.38258019786227	0.417050186557615	2.60947434868929	0.369118818996434
hsa-miR-501-3p	-2.17384436568417	0.0765347151067178	-0.126726458031323	0.887679371578013	-3.79930422069223	0.00791580910945165	-3.61966509092704	0.0155787694104693	-1.83758161887769	0.484704208693675
hsa-miR-541-3p	1.8853639641891	0.617646704312313	1.57054498020882	0.396001801887677	-3.74760407797249	0.289338435754996	-5.25799242728428	0.0158231444866603	-5.74939012419294	0.0276075911719373
hsa-miR-548o-3p	1.65192534986213	0.0446702396673377	0.100362295611825	0.908240400157205	0.983143102891361	0.212336781742793	0.9248075782632	0.270768691022131	-0.758211430523323	0.360344009525435
hsa-miR-589-5p	-0.702541443342626	0.524283710362232	-1.26578754210177	0.0521764956851648	-1.43677092997066	0.0404749061210389	-0.130220058176621	0.864035815150837	-0.72963072403927	0.53749974414247
hsa-miR-663a	NA	NA	NA	NA	4.79520210616302	0.0844492313991139	5.85385157721364	0.0356422833530922	6.00701574078976	0.0475829972337634
hsa-miR-671-3p	-1.61893121828534	0.0458670032559971	0.0758993716824667	0.909981693624949	-1.10281064727347	0.106373355364834	-1.12423868297529	0.112874805716454	0.517781626657226	0.552642066822971
hsa-miR-675-3p	NA	NA	4.87776204884076	0.0391158893003486	3.14111510493607	0.42643405955432	-2.35662918828907	0.272673910722983	3.62073072822472	0.366105061292537
hsa-miR-760	-1.74490848752287	0.236718350323591	-3.58702295493506	0.0177699106766181	-1.69949395800438	0.313640543120479	1.93600941266249	0.452338072882185	0.0271161585242683	0.991584210232628
hsa-miR-766-5p	NA	NA	NA	NA	5.07401599455478	0.193368620998455	6.17643164287015	0.0112636365125892	6.33205623141325	0.0158207574464627
hsa-miR-874-3p	1.59892108546295	0.362954423859281	NA	NA	-3.16399118444688	0.424349595121309	-2.35966675946557	0.550163300243045	-5.13695985762149	0.0215648388668839
hsa-miR-889-3p	0.406381315368112	0.804921896824403	2.13994424675144	0.0484238253676203	1.44406037050153	0.302117266034145	-0.69718932923294	0.547326917333327	0.993624239701143	0.533976414918896
hsa-miR-92a-3p	-1.29431911456248	0.0934983185611006	-0.649090320284041	0.200451051789114	-1.72158075953786	0.000898169089337121	-1.03399368674805	0.062942751324287	-0.416535297931586	0.5912541917105
hsa-miR-9-5p	-5.53003775875506	1.21107587513753e-08	-6.98601611293475	2.28503202331035e-09	-2.53364927117945	0.130448814074664	4.80953860577808	0.0139655638914951	2.90428527227632	0.0883230610338557
